# Supplementary material for: Morphological and Metabolite Responses of Potatoes under Various Phosphorus Levels and Their Amelioration by Plant Growth-Promoting Rhizobacteria
Source: Int J Mol Sci. 2021 May 13;22(10):5162. doi: 10.3390/ijms22105162 (PMC8153024; doi:10.3390/ijms22105162)
Supplement: Supplementary file 1 [file ijms-22-05162-s001.zip]

Archive with 1 entries (1 files):
- ijms-1211991-supplementary.pdf
